# Supplementary material for: High-copy plasmid engineering enhances recombinant protein and antimicrobial peptide production in Corynebacterium glutamicum
Source: Microb Cell Fact. 2026 Apr 13;25:101. doi: 10.1186/s12934-026-03004-y (PMC13088423; doi:10.1186/s12934-026-03004-y)
Supplement: Supplementary file 1 — Supplementary Material 1. Complete processed transcriptome dataset. [file 12934_2026_3004_MOESM1_ESM.xlsx]

## Sheet: Tables_S2
repA_mut_mCherry_vs_repA_nat_mCherry
	Gene name / locus tag	Annotation	Function	FC	log2FC	Locus tag	Gene ID	Old locus tag
	aroF	3-deoxy-7-phosphoheptulonate synthase	Aromatic amino acid metabolism	3.09732	1.63102	CGL_RS04960	Cgl0990	NCgl0950
	NCgl2681	DUF4265 domain-containing protein	-	3.03024	1.59943	CGL_RS13845	Cgl2779	NCgl2681
	fasB	type I polyketide synthase	Fatty acid metabolism	2.93657	1.55413	CGL_RS04205	Cgl0836	NCgl0802
	pdxT	pyridoxal 5'-phosphate synthase glutaminase subunit PdxT	Cofactor metabolism	2.89497	1.53355	CGL_RS03935	Cgl0789	NCgl0755
	fas-IA	type I polyketide synthase	Fatty acid metabolism	2.75421	1.46164	CGL_RS12390	Cgl2495	NCgl2409
	pdxS	pyridoxal 5'-phosphate synthase lyase subunit PdxS	Cofactor metabolism	2.75296	1.46099	CGL_RS03930	Cgl0788	NCgl0754
	NCgl2177	hypothetical protein	-	2.4315	1.28184	CGL_RS11175	Cgl2258	NCgl2177
	NCgl2463	dicarboxylate/amino acid:cation symporter	Amino acid transport	2.41113	1.26971	CGL_RS12685	Cgl2551	NCgl2463
	NCgl2522	MFS transporter	Amino acid transport	2.3816	1.25193	CGL_RS13030	Cgl2611	NCgl2522
	NCgl2523	TetR/AcrR family transcriptional regulator	Multi-drug resistance	2.13108	1.09158	CGL_RS13035	Cgl2612	NCgl2523
	NCgl1480	DIP1281 family NlpC/P60 protein	Mycomembrane protein / cell-wall-associated hydrolase	2.0793	1.0561	CGL_RS07710	Cgl1538	NCgl1480
	gabT	4-aminobutyrate--2-oxoglutarate transaminase	GABA metabolism	-12.0773	3.59422	CGL_RS02455	Cgl0479	NCgl0462
	gabP	aromatic amino acid transport family protein	GABA metabolism	-11.1263	3.4759	CGL_RS02465	Cgl0480	NCgl0464
	gabD	NAD-dependent succinate-semialdehyde dehydrogenase	GABA metabolism	-10.9084	3.44736	CGL_RS02460	Cgl0480	NCgl0463
	NCgl0156	class I fructose-bisphosphate aldolase	Inositol metabolism	-3.66222	1.87272	CGL_RS00835	Cgl0159	NCgl0156
	-	hypothetical protein	-	-3.48344	1.80051	CGL_RS15450	Cgl2215	-
	iolC	5-dehydro-2-deoxygluconokinase	Inositol metabolism	-2.88859	1.53037	CGL_RS00830	Cgl0158	NCgl0155
	iolB	5-deoxy-glucuronate isomerase	Inositol metabolism	-2.10652	1.07486	CGL_RS00845	Cgl0161	NCgl0158
	cydA	cytochrome ubiquinol oxidase subunit I	Respiration, ETC	-2.1046	1.07355	CGL_RS05735	Cgl1150	NCgl1104
	cydB	cytochrome d ubiquinol oxidase subunit II	Respiration, ETC	-2.03959	1.02828	CGL_RS05730	Cgl1149	NCgl1103
repA_mut_empty_vs_repA_nat_empty
	Gene name / locus tag	Annotation	Function	FC	log2FC	Locus tag	Gene ID	Old locus tag
	NCgl1757	hypothetical protein	-	6.13301	2.61659	CGL_RS09130	Cgl1832	NCgl1757
	NCgl0602	lipocalin family protein	Lipoprotein	4.82481	2.27047	CGL_RS03150	Cgl0628	NCgl0602
	NCgl0598	phytoene/squalene synthase family protein	Carotinoid biosynthesis	4.08821	2.03147	CGL_RS03130	Cgl0624	NCgl0598
	NCgl0599	MMPL family transporter	Carotinoid biosynthesis	3.81468	1.93156	CGL_RS03135	Cgl0625	NCgl0599
	NCgl2463	dicarboxylate/amino acid:cation symporter	Amino acid transport	2.94619	1.55885	CGL_RS12685	Cgl2551	NCgl2463
	NCgl2965	DUF4395 domain-containing protein	-	2.88599	1.52907	CGL_RS15270	Cgl3070	NCgl2965
	NCgl0835	SulP family inorganic anion transporter	Sulfate transport	2.80841	1.48976	CGL_RS04370	Cgl0870	NCgl0835
	lysG	ArgP/LysG family DNA-binding transcriptional regulator	Amino acid metabolism	2.50018	1.32203	CGL_RS06295	Cgl1263	NCgl1215
	NCgl1095	hypothetical protein	-	2.33839	1.22551	CGL_RS05690	Cgl1140	NCgl1095
	zupT	zinc transporter ZupT	Metal transport	2.22282	1.15239	CGL_RS07175	Cgl1433	NCgl1379
	NCgl1261	IclR family transcriptional regulator	-	2.09705	1.06836	CGL_RS06550	Cgl1314	NCgl1261
	NCgl1854	hypothetical protein	-	2.04195	1.02995	CGL_RS09600	-	NCgl1854
	gabT	4-aminobutyrate--2-oxoglutarate transaminase	GABA metabolism	-11.2126	3.48705	CGL_RS02455	Cgl0479	NCgl0462
	gabD	NAD-dependent succinate-semialdehyde dehydrogenase	GABA metabolism	-9.59974	3.263	CGL_RS02460	Cgl0480	NCgl0463
	gabP	aromatic amino acid transport family protein	GABA metabolism	-8.67693	3.11718	CGL_RS02465	Cgl0480	NCgl0464
	pdxS	pyridoxal 5'-phosphate synthase lyase subunit PdxS	Cofactor metabolism	-3.16481	1.66212	CGL_RS03930	Cgl0788	NCgl0754
	metE	5-methyltetrahydropteroyltriglutamate--homocysteine S-methyltransferase	Amino acid metabolism	-3.10528	1.63472	CGL_RS05685	Cgl1139	NCgl1094
	pdxT	pyridoxal 5'-phosphate synthase glutaminase subunit PdxT	Cofactor metabolism	-2.97148	1.57118	CGL_RS03935	Cgl0789	NCgl0755
	gltD	glutamate synthase subunit beta	Amino acid metabolism	-2.81846	1.49491	CGL_RS00965	Cgl0185	NCgl0182
	seuA	LLM class flavin-dependent oxidoreductase	Sulfonate and sulfonate ester utilization	-2.66314	1.41313	CGL_RS05065	Cgl1015	NCgl0972
	NCgl0973	acyl-CoA dehydrogenase family protein	Fatty acid metabolism	-2.60816	1.38303	CGL_RS05070	Cgl1016	NCgl0973
	gltB	glutamate synthase large subunit	Amino acid metabolism	-2.541	1.34539	CGL_RS00960	Cgl0184	NCgl0181
	NCgl0974	acyl-CoA dehydrogenase family protein	Fatty acid metabolism	-2.39506	1.26006	CGL_RS05075	Cgl1017	NCgl0974
	cydA	cytochrome ubiquinol oxidase subunit I	Respiration, ETC	-2.36519	1.24196	CGL_RS05735	Cgl1150	NCgl1104
	cydB	cytochrome d ubiquinol oxidase subunit II	Respiration, ETC	-2.27839	1.18801	CGL_RS05730	Cgl1149	NCgl1103
	ssuI	flavin reductase family protein	Sulfonate and sulfonate ester utilization	-2.2594	1.17594	CGL_RS05045	Cgl1011	NCgl0968
	NCgl0618	iron-siderophore ABC transporter substrate-binding protein	Metal transport	-2.16036	1.11127	CGL_RS03230	Cgl0646	NCgl0618
	dps	DNA starvation/stationary phase protection protein Dps	Starvation	-2.09158	1.06459	CGL_RS14945	Cgl2999	NCgl2897
	NCgl1102	ABC transporter ATP-binding protein/permease	Transport	-2.0537	1.03823	CGL_RS05725	Cgl1148	NCgl1102
repA-mut_mCherry_vs_repA_mut_empty
	Gene name	Annotation	Function	FC	log2FC	Locus tag	Gene ID	Old locus tag
	gltD	glutamate synthase subunit beta	Amino acid metabolism	2.22115	1.15131	CGL_RS00965	Cgl0185	NCgl0182
	seuA	LLM class flavin-dependent oxidoreductase	Sulfonate and sulfonate ester utilization	2.07866	1.05565	CGL_RS05065	Cgl1015	NCgl0972
	NCgl0973	acyl-CoA dehydrogenase family protein	Fatty acid metabolism	2.05573	1.03965	CGL_RS05070	Cgl1016	NCgl0973
	NCgl0974	acyl-CoA dehydrogenase family protein	Fatty acid metabolism	2.03228	1.0231	CGL_RS05075	Cgl1017	NCgl0974
	NCgl0156	class I fructose-bisphosphate aldolase	Inositol metabolism	-6.01141	2.5877	CGL_RS00835	Cgl0159	NCgl0156
	iolC	5-dehydro-2-deoxygluconokinase	Inositol metabolism	-4.30183	2.10495	CGL_RS00830	Cgl0158	NCgl0155
	NCgl1757	hypothetical protein	-	-3.80138	1.92653	CGL_RS09130	Cgl1832	NCgl1757
	iolB	5-deoxy-glucuronate isomerase	Inositol metabolism	-3.49366	1.80474	CGL_RS00845	Cgl0161	NCgl0158
	iolD	3D-(3,5/4)-trihydroxycyclohexane-1,2-dione acylhydrolase (decyclizing)	Inositol metabolism	-3.42435	1.77583	CGL_RS00850	Cgl0161	NCgl0159
	iolE	sugar phosphate isomerase/epimerase family protein	Inositol metabolism	-3.23609	1.69425	CGL_RS00855	Cgl0163	NCgl0160
	iolG	Gfo/Idh/MocA family protein	Inositol metabolism	-3.11199	1.63784	CGL_RS00860	Cgl0164	NCgl0161
	iolH	sugar phosphate isomerase/epimerase family protein	Inositol metabolism	-2.83037	1.50099	CGL_RS00865	Cgl0165	NCgl0162
	NCgl0598	phytoene/squalene synthase family protein	Carotinoid biosynthesis	-2.64423	1.40285	CGL_RS03130	Cgl0624	NCgl0598
	NCgl0602	lipocalin family protein	Lipoprotein	-2.77108	1.47045	CGL_RS03150	Cgl0628	NCgl0602
	NCgl0599	MMPL family transporter	Carotinoid biosynthesis	-2.38288	1.25271	CGL_RS03135	Cgl0625	NCgl0599
	NCgl2855a	Pseudogene	-	-2.21623	1.14811	CGL_RS14720	-	NCgl2855a
	gabT	4-aminobutyrate--2-oxoglutarate transaminase	GABA metabolism	-2.19566	1.13465	CGL_RS02455	Cgl0479	NCgl0462
	fdxA	ferredoxin	Iron metabolism	-2.05853	1.04161	CGL_RS14725	Cgl2959	NCgl2856
	der	ribosome biogenesis GTPase Der	Ribosome biogenesis	-2.05217	1.03715	CGL_RS07145	Cgl1427	NCgl1373
repA_nat_mCherry_vs_repA_nat_empty
	Gene name	Annotation		FC	log2FC	Locus tag	Gene ID	Old locus tag
	NCgl0799	solute symporter family protein	Amino acid transport	2.80179	1.48635	CGL_RS04190	Cgl0833	NCgl0799
	NCgl0798	DUF485 domain-containing protein	Membrane transport	2.67958	1.42201	CGL_RS04185	Cgl0832	NCgl0798
	-	hypothetical protein		2.65834	1.41053	CGL_RS15450	Cgl2215	-
	pdxS	pyridoxal 5'-phosphate synthase lyase subunit PdxS	Cofactor metabolism	-5.51803	2.46415	CGL_RS03930	Cgl0788	NCgl0754
	pdxT	pyridoxal 5'-phosphate synthase glutaminase subunit PdxT	Cofactor metabolism	-5.43375	2.44195	CGL_RS03935	Cgl0789	NCgl0755
	aroF	3-deoxy-7-phosphoheptulonate synthase	Aromatic amino acid metabolism	-3.87143	1.95287	CGL_RS04960	Cgl0990	NCgl0950
	NCgl2681	DUF4265 domain-containing protein	-	-2.94503	1.55828	CGL_RS13845	Cgl2779	NCgl2681
	fasB	type I polyketide synthase	Fatty acid metabolism	-2.45799	1.29748	CGL_RS04205	Cgl0836	NCgl0802
	fas-IA	type I polyketide synthase	Fatty acid metabolism	-2.28499	1.19219	CGL_RS12390	Cgl2495	NCgl2409
	NCgl2522	MFS transporter	Amino acid transport	-2.2768	1.18701	CGL_RS13030	Cgl2611	NCgl2522
	NCgl2899	RtcB family protein	-	-2.16	1.11103	CGL_RS14955	Cgl3001	NCgl2899
	NCgl2523	TetR/AcrR family transcriptional regulator	Multi-drug resistance	-2.16975	1.11753	CGL_RS13035	Cgl2612	NCgl2523
	metE	5-methyltetrahydropteroyltriglutamate--homocysteine S-methyltransferase	Methionine metabolism	-2.11929	1.08358	CGL_RS05685	Cgl1139	NCgl1094
	gabT	4-aminobutyrate--2-oxoglutarate transaminase	GABA metabolism	-2.03856	1.02755	CGL_RS02455	Cgl0479	NCgl0462
	der	ribosome biogenesis GTPase Der	Ribosome biogenesis	-2.02456	1.01761	CGL_RS07145	Cgl1427	NCgl1373
